# Supplementary material for: Chemical Composition of Clove and Fennel Seed Essential Oils and a Comparison of Their In Silico and In Vitro Antibacterial Activity with That of Their Main Compounds
Source: Curr Issues Mol Biol. 2025 Aug 27;47(9):694. doi: 10.3390/cimb47090694 (PMC12468443; doi:10.3390/cimb47090694)
Supplement: Supplementary file 1 [file cimb-47-00694-s001.zip]

Archive with 1 entries (1 files):
- cimb-3826562-supplementary.pdf
